# Supplementary material for: Polygenic Risk, Agent Orange Exposure, and Lymphoid Neoplasms in the Veterans Affairs Million Veteran Program
Source: JAMA Netw Open. 2025 Aug 13;8(8):e2526787. doi: 10.1001/jamanetworkopen.2025.26787 (PMC12351410; doi:10.1001/jamanetworkopen.2025.26787)
Supplement: Supplement. — eTable 1. Single Nucleotide Polymorphisms (SNPs) in Polygenic Risk Score (PRS) Analysis eTable 2. Coefficients From Logistic Regression Estimating the Direct Association of AO Exposure eTable 3. Coefficients From Logistic Regression Estimating the Direct Association of PRS eTable 4. Coefficients From Logistic Regression Estimating PRS x AO Interactions eTable 5. Multiple Myeloma (MM) Risk Models in African Americans eTable 6. Sensitivity Tests [file jamanetwopen-e2526787-s001.xlsx]

## Sheet: eTable 1
eTable 1. Single Nucleotide Polymorphisms (SNPs) in Polygenic Risk Score (PRS) Analysis
Locus	Nearest gene	Published SNP	Position (hg19)	Reference	SNP	EFFECT_ALLELE	OTHER_ALLELE	OR	P
CLL Published SNPs
2p22.2	QPCT	rs3770745	37596089	Berndt et al.	rs3770745	T	C	1.23986	1.68e-08
2q13	ACOXL	rs13401811	111616104	Berndt et al.	rs13401811	G	A	1.40776	2.08e-18
2q13	ACOXL	rs17483466	111797458	Di Bernardo et al.	rs17483466	G	A	1.38958	2.36e-10
2q13	BCL2L11	rs9308731	111908262	Berndt et al.	rs9308731	A	G	1.19	1e-11
2q33.1	CASP8	rs3769825	202111380	Berndt et al.	rs3769825	A	G	1.19006	2.5e-09
2q37.1	SP140	rs13397985	231091223	Di Bernardo et al.	rs13397985	G	T	1.41058	5.4e-10
2q37.3	FARP2	rs757978	242371101	Crowther-Swanepoel et al.	rs757978	T	C	1.38958	2.11e-09
3p24.1	EOMES	rs9880772	27777779	Berndt et al.	rs9880772	T	C	1.19	2.55e-11
3q26.2	MYNN	rs10936599	169492101	Speedy et al.	rs10936599	C	T	1.26617	1.74e-09
3q28	LPP	rs9815073	188115682	Berndt et al.	rs9815073	C	A	1.18	3.62e-08
4q25	LEF1	rs898518	109016824	Berndt et al.	rs898518	A	C	1.19961	4.24e-10
5p15.33	TERT	rs10069690	1279790	Speedy et al.	rs10069690	T	C	1.19961	1.12e-10
6p21.31	BAK1	rs210142	33546837	Slager et al.	rs210142	C	T	1.39934	9.47e-16
6p21.32	HLA-DQB1	rs9273363	32626272	Berndt et al.	rs9273363	A	C	1.25986	3.66e-11
6p25.2	SERPINB6	rs73718779	2969278	Berndt et al.	rs73718779	A	G	1.26	1.97e-08
6p25.3	IRF4	rs872071	411064	Di Bernardo et al.	rs872071	G	A	1.54034	1.91e-20
6q25.2	IPCEF1, OPRM1	rs2236256	154478440	Speedy et al.	rs2236256	C	A	1.23491	1.5e-10
7q31.33	POT1	rs17246404	124462661	Speedy et al.	rs17246404	C	T	1.21896	3.4e-08
8q22.3	ODF1	rs2511714	103578874	Speedy et al.	rs2511714	G	T	1.15951	2.9e-09
8q24.21	CASC19	rs2456449	128192981	Crowther-Swanepoel et al.	rs2456449	G	A	1.25986	7.84e-10
9p21.3	CDKN2B-AS1	rs1679013	22206987	Berndt et al.	rs1679013	C	T	1.19006	1.27e-08
10q23.31	ACTA2,FAS	rs4406737	90759724	Berndt et al.	rs4406737	G	A	1.26998	1.22e-14
11p15.5	C11orf21	rs7944004	2311152	Berndt et al.	rs7944004	T	G	1.20442	2.15e-10
11q24.1	GRAMD1B	rs735665	123361397	Di Bernardo et al.	rs735665	A	G	1.45063	3.78e-12
12q24.13	OAS3	rs10735079	113380008	Sava et al.	rs10735079	G	A	1.17704	2.34e-08
15q15.1	BMF	rs8024033	40403657	Berndt et al.	rs8024033	C	G	1.21896	2.71e-10
15q21.3	MNS1	rs11636802	56775597	Berndt et al.	rs11636802	G	A	1.41058	6.47e-13
15q23	PCAT29	rs7176508	70018990	Di Bernardo et al.	rs7176508	A	G	1.37026	4.54e-12
16q24.1	IRF8	rs391525	85944439	Slager et al.	rs391525	A	G	1.81848	6.94e-11
16q24.1	IRF8	rs305061	85975659	Crowther-Swanepoel et al.	rs305061	T	C	1.22018	3.6e-07
18q21.32	PMAIP1	rs4368253	57622287	Berndt et al.	rs4368253	C	T	1.19006	2.51e-08
18q21.33	BCL2	rs4987855	60793549	Berndt et al.	rs4987855	C	T	1.47108	2.66e-12
18q21.33	BCL2	rs4987852	60793921	Berndt et al.	rs4987852	C	T	1.41058	7.76e-11
19q13.3	PRKD2	rs11083846	47207654	Di Bernardo et al.	rs11083846	A	G	1.34986	3.96e-09
1p36.11		rs34676223	23943735	Law PJ et al.	rs34676223	C	A	1.18708	5.04e-13
1q42.13		rs41271473	228880296	Law PJ et al.	rs41271473	G	A	1.19219	1.06e-10
4q24		rs71597109	102741002	Law PJ et al.	rs71597109	C	T	1.16775	1.37e-10
4q35.1		rs57214277	185254772	Law PJ et al.	rs57214277	T	C	1.13042	3.6871e-08
6p21.31		rs3800461	34616322	Law PJ et al.	rs3800461	C	G	1.20237	1.97472e-08
11q23.2		rs61904987	113517203	Law PJ et al.	rs61904987	T	C	1.24	2.46e-11
18q21.1		rs1036935	47843534	Law PJ et al.	rs1036935	A	G	1.15071	3.27e-08
19p13.3		rs7254272	4069119	Law PJ et al.	rs7254272	A	G	1.17116	4.67e-08
22q13.33		rs140522	50971266	Law PJ et al.	rs140522	T	C	1.15	2.7e-09
DLBCL Published SNPs
2p23.3	NCOA1	rs79480871	24694472	Cerhan et al	rs79480871	T	C	1.34	4.23e-08
6p25.3	EXOC2	rs116446171	484453	Cerhan et al	rs116446171	G	C	2.2	2.33e-21
6p21.33	HLA-B	rs2523607	31322790	Cerhan et al	rs2523607	A	T	1.32	2.4e-10
8q24.21	PVT1	rs13255292	129076573	Cerhan et al	rs13255292	T	C	1.22	9.98e-13
8q24.21		rs4733601	129269466	Cerhan et al	rs4733601	A	G	1.18	3.63e-11
FL Published SNPs
3q28	LPP	rs6444305	188299902	Skibola et al	rs6444305	G	A	1.21	1.1e-10
6p21.33	HLA region	rs3130437 (rs116413016)	31220895	Skibola et al	rs116413016
6p21.32	HLA region	rs17203612 (rs114137077)	32446853	Skibola et al	rs114137077 (rs17203612)
8q24.21	PVT1	rs13254990	129076451	Skibola et al	rs13254990	T	C	1.18	1.06e-08
11q23.3	CXCR5	rs4938573	118741842	Skibola et al	rs4938573	C	T	1.34	5.79e-20
11q24.3	ETS1	rs4937362	128492739	Skibola et al	rs4937362	T	C	1.19	6.76e-11
18q21.33	BCL2	rs17749561	60783211	Skibola et al	rs17749561	G	A	1.34	8.28e-10
MZL Published SNPs
6p21.33	HLA-B	rs2922994 (rs116778584)	31335901	Vijai et al	rs116778584	G	A	1.64	2.43e-09
6p21.32	BTNL2	rs9461741 (rs116502008)	32370587	Vijai et al	rs116502008	C	G	2.66	3.95e-15
MM Published SNPs
2p23.3		rs7577599	25613146	Broderick P, Mitchell JS	rs7577599	T		1.24	1.24e-16
3p22.1	ULK4	rs1052501	41925398	Broderick P	rs1052501	G	A	1.32	7.47e-09
3q26.2	MYNN	rs10936599	169492101	Chubb D	rs10936599	G	A	1.26	8.7e-14
5q15	ELL2	rs56219066	95242931	Swaminathan B	rs56219066	T	C	1.25	9.6e-10
6p21		rs9372120	106667535	Mitchell JS	rs9372120	G		1.18	9.09e-15
6p22.3		rs34229995	15244018	Mitchell JS	rs34229995	G		1.37	1.31e-08
6p21.33	PSORS1C1;PSORS1C2	rs2285803	31107258	Chubb D	rs2285803	A	G	1.19	9.67e-11
7p15.3	DNAH11	rs4487645	21938240	Broderick P	rs4487645	C	A	1.38	3.33e-15
7q36.1		rs7781265	150950940	Mitchell JS	rs7781265	T		1.19	9.71e-09
8q24.21		rs1948915	128222421	Mitchell JS	rs1948915	C		1.13	4.2e-11
9p21.3		rs2811710	21991923	Mitchell JS	rs2811710	G		1.15	1.72e-13
10p12.1		rs2790457	28856819	Mitchell JS	rs2790457	G		1.12	1.77e-08
11q13.3	CCND1	rs603965 (rs9344)	69462910	Weinhold N	rs603965	G	A	1.82	7.96e-11
16q23.1		rs7193541	74664743	Mitchell JS	rs7193541	T		1.13	5e-12
17p11.2	TNFRSF13B	rs4273077	16849139	Chubb D	rs4273077	G	A	1.26	7.67e-09
20q13.13		rs6066835	47355009	Mitchell JS	rs6066835	C		1.26	1.36e-13
22q13		rs138747	35700488	Swaminathan B, Mitchell JS	rs138747	A		1.21	2.58e-08
22q13		rs138740	35699582	Swaminathan B, Mitchell JS	rs138740	C		1.18	5.7e-08
22q13.1	CBX7	rs877529	39542292	Chubb D	rs877529	A	G	1.23	7.63e-16
CLL: Chronic lymphocytic leukemia, DLBCL: Diffuse large B-cell lymphoma, FL: Follicular lymphoma, MZL: Marginal zone lymphoma, MM: Multiple myeloma
Reference
Berndt, S. I., Camp, N. J., Skibola, C. F., Vijai, J., Wang, Z., Gu, J., ... & Slager, S. L. (2016). Meta-analysis of genome-wide association studies discovers multiple loci for chronic lymphocytic leukemia. Nature communications, 7(1), 10933.
Broderick, P., Chubb, D., Johnson, D. C., Weinhold, N., Försti, A., Lloyd, A., ... & Houlston, R. S. (2012). Common variation at 3p22. 1 and 7p15. 3 influences multiple myeloma risk. Nature genetics, 44(1), 58-61.
Cerhan, J. R., Berndt, S. I., Vijai, J., Ghesquières, H., McKay, J., Wang, S. S., ... & Chanock, S. J. (2014). Genome-wide association study identifies multiple susceptibility loci for diffuse large B cell lymphoma. Nature genetics, 46(11), 1233-1238.
Chubb, D., Weinhold, N., Broderick, P., Chen, B., Johnson, D. C., Försti, A., ... & Goldschmidt, H. (2013). Common variation at 3q26. 2, 6p21. 33, 17p11. 2 and 22q13. 1 influences multiple myeloma risk. Nature genetics, 45(10), 1221-1225.
Crowther-Swanepoel, D., Broderick, P., Di Bernardo, M. C., Dobbins, S. E., Torres, M., Mansouri, M., ... & Houlston, R. S. (2010). Common variants at 2q37. 3, 8q24. 21, 15q21. 3 and 16q24. 1 influence chronic lymphocytic leukemia risk. Nature genetics, 42(2), 132-136.
Di Bernardo, M. C., Crowther-Swanepoel, D., Broderick, P., Webb, E., Sellick, G., Wild, R., ... & Houlston, R. S. (2008). A genome-wide association study identifies six susceptibility loci for chronic lymphocytic leukemia. Nature genetics, 40(10), 1204-1210.
Law, P. J., Berndt, S. I., Speedy, H. E., Camp, N. J., Sava, G. P., Skibola, C. F., ... & Slager, S. (2017). Genome-wide association analysis implicates dysregulation of immunity genes in chronic lymphocytic leukaemia. Nature communications, 8(1), 14175.
Mitchell, J. S., Li, N., Weinhold, N., Försti, A., Ali, M., Van Duin, M., ... & Houlston, R. S. (2016). Genome-wide association study identifies multiple susceptibility loci for multiple myeloma. Nature communications, 7(1), 12050.
Sava, G. P., Speedy, H. E., Di Bernardo, M. C., Dyer, M. J., Holroyd, A., Sunter, N. J., ... & Houlston, R. S. (2015). Common variation at 12q24. 13 (OAS3) influences chronic lymphocytic leukemia risk. Leukemia, 29(3), 748-751.
Skibola, C. F., Berndt, S. I., Vijai, J., Conde, L., Wang, Z., Yeager, M., ... & Rothman, N. (2014). Genome-wide association study identifies five susceptibility loci for follicular lymphoma outside the HLA region. The American Journal of Human Genetics, 95(4), 462-471.
Slager, S. L., Caporaso, N. E., De Sanjose, S., & Goldin, L. R. (2013, October). Genetic susceptibility to chronic lymphocytic leukemia. In Seminars in hematology (Vol. 50, No. 4, pp. 296-302). WB Saunders.
Speedy, H. E., Di Bernardo, M. C., Sava, G. P., Dyer, M. J., Holroyd, A., Wang, Y., ... & Houlston, R. S. (2014). A genome-wide association study identifies multiple susceptibility loci for chronic lymphocytic leukemia. Nature genetics, 46(1), 56-60.
Swaminathan, B., Thorleifsson, G., Jöud, M., Ali, M., Johnsson, E., Ajore, R., ... & Nilsson, B. (2015). Variants in ELL2 influencing immunoglobulin levels associate with multiple myeloma. Nature communications, 6(1), 7213.
Vijai, J., Wang, Z., Berndt, S. I., Skibola, C. F., Slager, S. L., De Sanjose, S., ... & Nieters, A. (2015). A genome-wide association study of marginal zone lymphoma shows association to the HLA region. Nature communications, 6(1), 5751.
Weinhold, N., Johnson, D. C., Chubb, D., Chen, B., Försti, A., Hosking, F. J., ... & Hemminki, K. (2013). The CCND1 c. 870G> A polymorphism is a risk factor for t (11; 14)(q13; q32) multiple myeloma. Nature genetics, 45(5), 522-525.

## Sheet: eTable 2
eTable 2. Coefficients from logistic regression estimating the direct association of AO exposure
Variable	Estimate(β)	Std. Error	OR	95% CI (Lower)	95% CI (Upper)	p-value
CLL
(Intercept)	-7.55472	0.543629	0.000523633	<0.001	0.00151975	<0.001
EAO	0.473679	0.06887	1.60589	1.40311	1.83797	<0.001
Age at enrollment	0.032612	0.003215	1.03315	1.02666	1.03968	<0.001
Sex	-0.464505	0.19698	0.628446	0.427165	0.924572	0.0184
PC1	-13.2946	22.7901	<0.001	<0.001	4.22236e+13	0.5597
PC2	14.9741	24.7478	3.18548e+06	<0.001	3.70655e+27	0.5451
PC3	-30.7429	18.4176	<0.001	<0.001	211.812	0.0951
PC4	-20.3313	15.4047	<0.001	<0.001	19186.8	0.1869
PC5	-7.92654	3.84306	<0.001	<0.001	0.674265	0.0392
PC6	1.53976	8.58144	4.66347	<0.001	9.40544e+07	0.8576
PC7	-4.55998	4.57793	0.0104623	<0.001	82.498	0.3192
PC8	-17.3548	7.85656	<0.001	<0.001	0.141428	0.0272
PC9	-3.7493	5.55957	0.0235341	<0.001	1270.87	0.5001
PC10	-5.37844	5.47117	0.00461502	<0.001	209.57	0.3256
DLBCL
(Intercept)	-8.19271	0.947572	<0.001	<0.001	0.00177231	<0.001
EAO	0.228398	0.099426	1.25659	1.03409	1.52695	0.02161
Age at enrollment	0.012151	0.004132	1.01223	1.00406	1.02046	0.00328
Sex	-0.441663	0.241475	0.642966	0.400535	1.03213	0.0674
PC1	-2.49401	45.4077	0.0825786	<0.001	3.70407e+37	0.9562
PC2	49.2156	41.0584	2.36625e+21	<0.001	2.10713e+56	0.23066
PC3	-8.46647	27.0461	<0.001	<0.001	2.21392e+19	0.75425
PC4	-1.39569	24.182	0.247663	<0.001	9.50559e+19	0.95397
PC5	-1.68206	5.74396	0.18599	<0.001	14415.9	0.76964
PC6	-0.461316	12.2374	0.630453	<0.001	1.64551e+10	0.96993
PC7	-10.8466	6.63802	<0.001	<0.001	8.70508	0.10226
PC8	2.89298	11.1454	18.0469	<0.001	5.54048e+10	0.7952
PC9	5.92333	7.87328	373.652	<0.001	1.88079e+09	0.45185
PC10	-9.29377	7.74325	<0.001	<0.001	358.883	0.23005
FL
(Intercept)	-7.62958	0.80583	<0.001	<0.001	0.00235751	<0.001
EAO	0.535731	0.107001	1.7087	1.38543	2.1074	<0.001
Age at enrollment	0.014903	0.004833	1.01501	1.00545	1.02468	0.002
Sex	-0.257058	0.265011	0.773323	0.460023	1.3	0.33
PC1	-27.4711	33.5343	<0.001	<0.001	4.11562e+16	0.41
PC2	14.8816	36.1573	2.90402e+06	<0.001	1.74054e+37	0.68
PC3	16.4971	29.4809	1.4609e+07	<0.001	1.8165e+32	0.58
PC4	9.11931	24.8765	9129.85	<0.001	1.367e+25	0.71
PC5	-1.24561	6.07195	0.287764	<0.001	42421.1	0.83
PC6	10.9758	13.4591	58443.7	<0.001	1.67234e+16	0.41
PC7	-16.8953	7.20433	<0.001	<0.001	0.0623609	0.02
PC8	-4.38983	12.4076	0.0124028	<0.001	4.51904e+08	0.72
PC9	-16.4138	8.75191	<0.001	<0.001	2.09585	0.06
PC10	3.39761	8.62353	29.8927	<0.001	6.54728e+08	0.69
MZL
(Intercept)	-8.94388	1.15335	<0.001	<0.001	0.00125162	<0.001
EAO	0.104045	0.159373	1.10965	0.811942	1.51652	0.51
Age at enrollment	0.028173	0.006613	1.02857	1.01533	1.04199	<0.001
Sex	-0.296632	0.372014	0.743318	0.358517	1.54113	0.43
PC1	17.0075	63.208	2.43358e+07	<0.001	1.54886e+61	0.79
PC2	-15.0826	42.1829	<0.001	<0.001	2.27276e+29	0.72
PC3	26.2249	39.9305	2.45101e+11	<0.001	2.39253e+45	0.51
PC4	-10.1632	29.1008	<0.001	<0.001	2.27644e+20	0.73
PC5	-10.9542	7.91182	<0.001	<0.001	94.9106	0.17
PC6	-1.53189	18.4807	0.216127	<0.001	1.1635e+15	0.93
PC7	-16.1622	9.72163	<0.001	<0.001	18.0328	0.1
PC8	-12.7785	17.2079	<0.001	<0.001	1.25335e+09	0.46
PC9	15.2461	12.1777	4.18136e+06	<0.001	9.71013e+16	0.21
PC10	4.83145	11.9809	125.393	<0.001	1.97996e+12	0.69
MM
(Intercept)	-8.58564	0.762161	<0.001	<0.001	0.000831897	<0.001
EAO	0.458401	0.081782	1.58154	1.34731	1.8565	<0.001
Age at enrollment	0.026186	0.003796	1.02653	1.01892	1.0342	<0.001
Sex	-0.739327	0.258572	0.477435	0.287616	0.792529	0.004
PC1	-29.0359	31.6378	<0.001	<0.001	2.09185e+14	0.36
PC2	58.8331	36.0883	3.55529e+25	<0.001	1.86136e+56	0.1
PC3	-10.7082	22.8154	<0.001	<0.001	589307644583296	0.64
PC4	-30.3005	19.6345	<0.001	<0.001	3579.82	0.12
PC5	-7.03824	4.88695	0.000877674	<0.001	12.6821	0.15
PC6	1.41676	10.405	4.12373	<0.001	2.96615e+09	0.89
PC7	3.2968	5.63991	27.0261	<0.001	1.70832e+06	0.56
PC8	0.252083	9.44948	1.2867	<0.001	1.42246e+08	0.98
PC9	3.04092	6.67535	20.9244	<0.001	1.00653e+07	0.65
PC10	9.85734	6.5653	19098.1	0.0492602	7.40427e+09	0.13
OR: odds ratio
AO: Agent Orange
EAO: Agent Orange exposure
PRS: polygenic risk score
95% CI: 95% confidence interval
PC: principle components
CLL: Chronic lymphocytic leukemia, DLBCL: Diffuse large B-cell lymphoma, FL: Follicular lymphoma, MZL: Marginal zone lymphoma, MM: Multiple myeloma

## Sheet: eTable 3
eTable 3. Coefficients from logistic regression estimating the direct association of PRS
Variable	Estimate(β)	Std. Error	OR	95% CI (Lower)	95% CI (Upper)	p-value
CLL
(Intercept)	-7.43125	0.550079	0.000592447	<0.001	0.00174135	<0.001
PRS	0.591979	0.032751	1.80756	1.69518	1.9274	<0.001
Age at enrollment	0.029396	0.002985	1.02983	1.02382	1.03588	<0.001
Sex	-0.646709	0.194801	0.523767	0.357536	0.767283	<0.001
PC1	-16.5633	23.2201	<0.001	<0.001	3.73262e+12	0.48
PC2	18.8928	25.7971	1.60344e+08	<0.001	1.45873e+30	0.46
PC3	-26.1628	18.5298	<0.001	<0.001	25735.9	0.16
PC4	-20.8747	15.5696	<0.001	<0.001	15395.6	0.18
PC5	-7.08679	3.85604	0.000836079	<0.001	1.60168	0.07
PC6	1.09912	8.60041	3.00153	<0.001	6.28293e+07	0.9
PC7	-4.24265	4.58965	0.0143694	<0.001	115.938	0.36
PC8	-16.133	7.86203	<0.001	<0.001	0.485073	0.04
PC9	-2.90467	5.56515	0.054767	<0.001	2989.97	0.6
PC10	-4.75802	5.47487	0.0085826	<0.001	392.573	0.38
DLBCL
(Intercept)	-8.13045	0.944721	<0.001	<0.001	0.00187566	<0.001
PRS	0.109535	0.043441	1.11576	1.02469	1.21492	0.01
Age at enrollment	0.01196	0.004015	1.01203	1.0041	1.02003	0.003
Sex	-0.513012	0.23896	0.59869	0.374796	0.956332	0.03
PC1	-2.24531	45.5334	0.105895	<0.001	6.07652e+37	0.96
PC2	49.4208	40.9827	2.90525e+21	<0.001	2.23015e+56	0.23
PC3	-7.66261	27.0398	<0.001	<0.001	4.88538e+19	0.78
PC4	-1.26984	24.167	0.280877	<0.001	1.04688e+20	0.96
PC5	-2.09162	5.74321	0.123488	<0.001	9557.53	0.72
PC6	-0.284473	12.2326	0.752411	<0.001	1.94545e+10	0.98
PC7	-10.9347	6.63491	1.78281e-05	<0.001	7.92235	0.1
PC8	3.13006	11.1418	22.8753	<0.001	6.97414e+10	0.78
PC9	5.70214	7.87378	299.508	<0.001	1.50905e+09	0.47
PC10	-9.37033	7.7431	<0.001	<0.001	332.335	0.23
FL
(Intercept)	-7.58291	0.809271	0.000509076	<0.001	0.00248684	<0.001
PRS	0.288355	0.050517	1.33423	1.20845	1.4731	<0.001
Age at enrollment	0.013895	0.004492	1.01399	1.0051	1.02296	0.002
Sex	-0.443478	0.260831	0.6418	0.384925	1.0701	0.09
PC1	-25.8461	33.8599	<0.001	<0.001	3.95702e+17	0.45
PC2	17.7952	37.1568	5.34987e+07	<0.001	2.2745e+39	0.63
PC3	21.8031	29.5447	2.94431e+09	<0.001	4.14878e+34	0.46
PC4	9.15789	25.1552	9489.06	<0.001	2.45356e+25	0.72
PC5	-1.40002	6.06444	0.246592	<0.001	35820.5	0.82
PC6	9.82994	13.4658	18581.9	<0.001	5387891737531667	0.47
PC7	-15.5205	7.20523	<0.001	<0.001	0.247032	0.03
PC8	-3.67491	12.4063	0.0253518	<0.001	9.21382e+08	0.77
PC9	-16.9121	8.76198	<0.001	<0.001	1.29873	0.05
PC10	3.10702	8.63041	22.3543	<0.001	4.9627e+08	0.72
MZL
(Intercept)	-8.929	1.16492	<0.001	<0.001	0.00129953	<0.001
PRS	0.156596	0.061098	1.16952	1.03753	1.31831	0.01
Age at enrollment	0.027588	0.006486	1.02797	1.01499	1.04112	<0.001
Sex	-0.336186	0.367998	0.71449	0.347336	1.46975	0.36
PC1	19.817	64.6648	4.04022e+08	<0.001	4.46867e+63	0.76
PC2	-16.0814	42.6595	<0.001	<0.001	2.13023e+29	0.71
PC3	28.0994	39.9862	1.59742e+12	<0.001	1.73918e+46	0.48
PC4	-9.52084	29.2641	<0.001	<0.001	5.95996e+20	0.74
PC5	-11.7764	7.92828	<0.001	<0.001	43.0808	0.14
PC6	-1.42891	18.5011	0.239569	<0.001	1.3424e+15	0.94
PC7	-16.2106	9.71663	<0.001	<0.001	17.0139	0.1
PC8	-12.9273	17.2106	<0.001	<0.001	1.0858e+09	0.45
PC9	15.123	12.1852	3.69673e+06	<0.001	8.71021e+16	0.21
PC10	4.80909	11.9858	122.62	<0.001	1.95476e+12	0.69
MM
(Intercept)	-8.46088	0.75503	0.004	0.001	0.000929352	<0.001
PRS	0.342951	0.038555	1.4091	1.30654	1.51971	<0.001
Age at enrollment	0.024112	0.003545	1.02441	1.01731	1.03155	<0.001
Sex	-0.910142	0.256201	0.402467	0.243583	0.664987	<0.001
PC1	-23.7242	31.2056	<0.001	<0.001	1.81738e+16	0.45
PC2	59.9736	36.3646	1.1122e+26	<0.001	1.00082e+57	0.1
PC3	-7.1325	22.8916	0.000798722	<0.001	2.44429e+16	0.76
PC4	-32.9634	19.8459	<0.001	<0.001	377.855	0.1
PC5	-6.14533	4.87094	0.00214347	<0.001	30.0153	0.21
PC6	1.36797	10.4101	3.92736	<0.001	2.85317e+09	0.9
PC7	4.03497	5.63398	56.5411	0.000904954	3.53265e+06	0.47
PC8	1.12077	9.44027	3.06721	<0.001	3.33018e+08	0.91
PC9	3.03997	6.67277	20.9046	<0.001	1.00051e+07	0.65
PC10	10.007	6.56551	22181.5	0.0571895	8.60335e+09	0.13
OR: odds ratio
AO: Agent Orange
EAO: Agent Orange exposure
PRS: polygenic risk score
95% CI: 95% confidence interval
PC: principle components
CLL: Chronic lymphocytic leukemia, DLBCL: Diffuse large B-cell lymphoma, FL: Follicular lymphoma, MZL: Marginal zone lymphoma, MM: Multiple myeloma

## Sheet: eTable 4
eTable 4. Coefficients from logistic regression estimating PRS x AO interaction
Variable	Estimate(β)	Std. Error	OR	95% CI (Lower)	95% CI (Upper)	p-value
CLL
(Intercept)	-7.72654	0.555914	<0.001	<0.001	0.00131102	<0.001
PRS	0.571714	0.041415	1.7713	1.6332	1.92108	<0.001
Age at enrollment	0.032274	0.003212	1.0328	1.02632	1.03932	<0.001
Sex	-0.468798	0.197093	0.625754	0.425241	0.920815	0.01
EAO	0.440373	0.080015	1.55329	1.32783	1.81703	<0.001
PC1	-15.9097	23.0096	<0.001	<0.001	4.74967e+12	0.49
PC2	17.2169	25.6228	3.0007e+07	<0.001	1.93982e+29	0.5
PC3	-28.0783	18.5295	<0.001	<0.001	3788.03	0.13
PC4	-20.7869	15.5093	<0.001	<0.001	14933.6	0.18
PC5	-6.85285	3.8636	0.00105644	<0.001	2.05403	0.08
PC6	1.1625	8.60305	3.19791	<0.001	6.72868e+07	0.89
PC7	-4.83735	4.59295	0.007928	<0.001	64.3816	0.29
PC8	-16.4383	7.86741	<0.001	<0.001	0.361258	0.04
PC9	-2.62661	5.56376	0.0723231	<0.001	3937.74	0.64
PC10	-4.65315	5.4769	0.00953151	<0.001	437.713	0.4
PRS × EAO	0.055756	0.067781	1.05734	0.925802	1.20757	0.41
DLBCL
(Intercept)	-8.17827	0.943713	<0.001	<0.001	0.00178454	<0.001
PRS	0.070539	0.054384	1.07309	0.964589	1.19379	0.19
Age at enrollment	0.01218	0.004132	1.01225	1.00409	1.02049	0.003
Sex	-0.441855	0.241474	0.642843	0.400459	1.03193	0.07
EAO	0.212344	0.100599	1.23657	1.01529	1.50609	0.03
PC1	-2.38093	45.2786	0.0924645	<0.001	3.22034e+37	0.96
PC2	48.4212	40.8449	1.06915e+21	<0.001	6.26546e+55	0.24
PC3	-8.26819	27.0305	<0.001	<0.001	2.61828e+19	0.76
PC4	-1.19036	24.1342	0.304112	<0.001	1.06291e+20	0.96
PC5	-1.9164	5.74554	0.147136	<0.001	11439.9	0.74
PC6	-0.219634	12.2354	0.802813	<0.001	2.08747e+10	0.99
PC7	-11.1674	6.63785	1.41279e-05	<0.001	6.31443	0.09
PC8	3.05663	11.1459	21.2557	<0.001	6.53222e+10	0.78
PC9	5.78618	7.87334	325.765	<0.001	1.63993e+09	0.46
PC10	-9.28831	7.74337	<0.001	<0.001	360.935	0.23
PRS × EAO	0.11201	0.09039	1.11852	0.936923	1.33532	0.22
FL
(Intercept)	-7.7469	0.814638	<0.001	<0.001	0.00213303	<0.001
PRS	0.228528	0.06515	1.25675	1.10609	1.42792	<0.001
Age at enrollment	0.014871	0.004834	1.01498	1.00541	1.02464	0.002
Sex	-0.256557	0.264973	0.773711	0.460287	1.30055	0.33
EAO	0.48853	0.112474	1.62992	1.30745	2.03192	<0.001
PC1	-25.499	33.5489	<0.001	<0.001	3.04323e+17	0.45
PC2	15.8014	36.8169	7.28549e+06	<0.001	1.59095e+38	0.67
PC3	19.6592	29.5344	3.45046e+08	<0.001	4.76469e+33	0.51
PC4	9.23275	25.0588	10226.6	<0.001	2.18864e+25	0.71
PC5	-0.941292	6.07812	0.390123	<0.001	58211.2	0.88
PC6	10.0666	13.4675	23542.3	<0.001	6849030059460876	0.45
PC7	-16.2456	7.21849	<0.001	<0.001	0.122778	0.02
PC8	-3.99562	12.4212	0.0183961	<0.001	6.88369e+08	0.75
PC9	-16.7128	8.75775	<0.001	<0.001	1.57209	0.06
PC10	3.08076	8.6311	21.7749	<0.001	4.84058e+08	0.72
PRS × EAO	0.151287	0.103081	1.16333	0.950515	1.42379	0.14
MZL
(Intercept)	-8.96906	1.16545	<0.001	<0.001	0.00124979	<0.001
PRS	0.083398	0.077369	1.08697	0.934031	1.26496	0.28
Age at enrollment	0.028176	0.006613	1.02858	1.01533	1.042	<0.001
Sex	-0.299292	0.37204	0.741343	0.357546	1.53711	0.4211
EAO	0.051727	0.164484	1.05309	0.762875	1.45371	0.7532
PC1	19.3466	64.2743	2.5243e+08	<0.001	1.29877e+63	0.76
PC2	-16.4759	42.465	<0.001	<0.001	9.80728e+28	0.7
PC3	27.5843	39.9941	9.54359e+11	<0.001	1.05533e+46	0.49
PC4	-9.43618	29.209	<0.001	<0.001	5.82294e+20	0.75
PC5	-11.6385	7.92858	<0.001	<0.001	49.4779	0.14
PC6	-1.22216	18.5024	0.294593	<0.001	1.65495e+15	0.95
PC7	-16.2703	9.7204	<0.001	<0.001	16.1468	0.09
PC8	-12.9572	17.211	<0.001	<0.001	1.05455e+09	0.45
PC9	15.1501	12.1827	3.79835e+06	<0.001	8.90606e+16	0.21
PC10	4.92111	11.9842	137.155	<0.001	2.1794e+12	0.68
PRS × EAO	0.223957	0.126334	1.25102	0.97662	1.60251	0.08
MM
(Intercept)	-8.69144	0.760385	<0.001	<0.001	0.000745775	<0.001
PRS	0.304274	0.04934	1.35564	1.23068	1.49329	<0.001
Age at enrollment	0.026167	0.003797	1.02651	1.0189	1.03418	<0.001
Sex	-0.741922	0.258615	0.476198	0.286847	0.790542	0.004
EAO	0.422217	0.08695	1.52534	1.28633	1.80876	<0.001
PC1	-23.5983	30.972	<0.001	<0.001	1.304e+16	0.45
PC2	58.3837	36.3084	2.26841e+25	<0.001	1.8282e+56	0.11
PC3	-8.70251	22.8855	<0.001	<0.001	5024190191759186	0.7
PC4	-32.6198	19.8139	<0.001	<0.001	500.429	0.1
PC5	-5.9771	4.88132	0.00253617	<0.001	36.2446	0.22
PC6	1.53102	10.4134	4.62287	<0.001	3.38037e+09	0.88
PC7	3.47856	5.64141	32.4129	0.00051127	2.05487e+06	0.54
PC8	0.866139	9.44437	2.37771	<0.001	2.60236e+08	0.93
PC9	3.23975	6.67353	25.5273	<0.001	1.22357e+07	0.63
PC10	10.0134	6.56537	22323.1	0.0575706	8.65583e+09	0.13
PRS × EAO	0.098175	0.07893	1.10316	0.94504	1.28773	0.21
OR: odds ratio
AO: Agent Orange
EAO: Agent Orange exposure
PRS: polygenic risk score
95% CI: 95% confidence interval
PC: principle components
CLL: Chronic lymphocytic leukemia, DLBCL: Diffuse large B-cell lymphoma, FL: Follicular lymphoma, MZL: Marginal zone lymphoma, MM: Multiple myeloma

## Sheet: eTable 5
eTable 5. Multiple myeloma (MM) risk models in African American
Model odds ratios (OR), 95% confidence interval (CI) and p value			Cohort Information
	OR (95% CI)	p-value		AO-exposed (n=9,108)	AO-unexposed (n=29,352)	All (n=38,460)
Direct association model			Age at MVP enrollment: median (IQR)	67 (64-70)	58 (51-64)	61 (54-67)
EAO	1.56 (1.18-2.07)	0.002	Age at Diagnosis: median (IQR)	69 (63-72)	64 (57-72)	66 (59-72)
PRS	1.31 (1.15-1.49)	<0.001	Sex
PRS × AO interaction model			Male	9027	24154	33181
EAO	1.51 (1.13-2.02)	0.005	Female	81	5198	5279
PRS	1.25 (1.06-1.47)	0.009	Group
PRS × EAO	1.12 (0.86-1.47)	0.39	Multiple myeloma (MM)	90	140	230
			Control	9018	29212	38230
OR: odds ratio
AO: Agent Orange
EAO: Agent Orange exposure
PRS: polygenic risk score
95% CI: 95% confidence interval

## Sheet: eTable 6
eTable 6. Sensitivity test
Direct association for AO exposure and PRS (See also Table 2)							Interaction model (See also Table 3)
Primary analysis (See also Table 2 and 3)
Lymphoid malignancy subtypes	AO exposed	AO unexposed	OR (EAO) (95% CI)	p-value (EAO)	OR (PRS) (95% CI)	p-value (PRS)	OR (EAO) (95% CI)	p-value (EAO)	OR (PRS) (95% CI)	p-value (PRS)	ROR (EAO×PRS) (95%CI)	p-value (EAO×PRS)
CLL	358	586	1.61 (1.40-1.84)	<0.001	1.81 (1.70-1.93)	<0.001	1.55 (1.33-1.82)	<0.001	1.77 (1.63-1.92)	<0.001	1.06 (0.93-1.20)	0.41
DLBCL	155	314	1.26 (1.03-1.53)	0.02	1.12 (1.02-1.21)	0.01	1.24 (1.02-1.51)	0.03	1.07 (0.96-1.19)	0.19	1.12 (0.94-1.34)	0.22
FL	150	228	1.71 (1.39-2.11)	<0.001	1.33 (1.21-1.47)	<0.001	1.63 (1.31-2.03)	<0.001	1.26 (1.11-1.43)	<0.001	1.16 (0.95-1.42)	0.14
MZL	58	138	1.11 (0.81-1.52)	0.51	1.17 (1.04-1.32)	0.01	1.05 (0.76-1.45)	0.75	1.09 (0.93-1.26)	0.28	1.25 (0.98-1.60)	0.08
MM	252	401	1.58 (1.35-1.86)	<0.001	1.41 (1.31-1.52)	<0.001	1.53 (1.29-1.81)	<0.001	1.36 (1.23-1.49)	<0.001	1.10 (0.95-1.29)	0.21
Males only
Lymphoid malignancy subtypes	AO exposed	AO unexposed	OR (EAO) (95% CI)	p-value (EAO)	OR (PRS) (95% CI)	p-value (PRS)	OR (EAO) (95% CI)	p-value (EAO)	OR (PRS) (95% CI)	p-value (PRS)	ROR (EAO×PRS) (95%CI)	p-value (EAO×PRS)
CLL	355 (99%)	561 (96%)	1.58 (1.38-1.81)	<0.001	1.79 (1.68-1.91)	<0.001	1.52 (1.30-1.78)	<0.001	1.75 (1.61-1.90)	<0.001	1.07 (0.93-1.22)	0.33
DLBCL	155 (100%)	295 (93%)	1.26 (1.04-1.53)	0.02	1.12 (1.03-1.23)	0.008	1.24 (1.02-1.51)	0.03	1.08 (0.97-1.21)	0.15	1.11 (0.93-1.33)	0.26
FL	150 (100%)	212 (93%)	1.72 (1.39-2.12)	<0.001	1.32 (1.19-1.46)	<0.001	1.63 (1.30-2.03)	<0.001	1.23 (1.08-1.40)	0.002	1.19 (0.97-1.46)	0.1
MZL	58 (100%)	130 (94%)	1.11 (0.81-1.52)	0.5	1.18 (1.05-1.33)	0.007	1.06 (0.77-1.46)	0.73	1.10 (0.94-1.28)	0.23	1.24 (0.96-1.59)	0.09
MM	251 (99%)	386 (96%)	1.58 (1.34-1.85)	<0.001	1.42 (1.31-1.53)	<0.001	1.52 (1.28-1.81)	<0.001	1.37 (1.24-1.51)	<0.001	1.10 (0.94-1.28)	0.25
Incident cases (diagnosed after MVP enrollment) only
Lymphoid malignancy subtypes	AO exposed	AO unexposed	OR (EAO) (95% CI)	p-value (EAO)	OR (PRS) (95% CI)	p-value (PRS)	OR (EAO) (95% CI)	p-value (EAO)	OR (PRS) (95% CI)	p-value (PRS)	ROR (EAO×PRS) (95%CI)	p-value (EAO×PRS)
CLL	165 (46%)	285 (49%)	1.49 (1.23-1.81)	<0.001	1.75 (1.60-1.92)	<0.001	1.43 (1.15-1.80)	0.002	1.71 (1.52-1.92)	<0.001	1.07 (0.88-1.30)	0.5
DLBCL	94 (61%)	163 (52%)	1.45 (1.12-1.87)	0.004	1.14 (1.02-1.27)	0.03	1.42 (1.09-1.84)	0.009	1.08 (0.93-1.25)	0.31	1.15 (0.91-1.44)	0.25
FL	68 (45%)	101 (44%)	1.77 (1.29-2.42)	<0.001	1.31 (1.13-1.51)	<0.001	1.71 (1.24-2.37)	0.001	1.25 (1.03-1.51)	0.02	1.12 (0.83-1.51)	0.47
MZL	28 (48%)	68 (49%)	1.11 (0.71-1.74)	0.64	1.11 (0.93-1.32)	0.25	1.12 (0.71-1.75)	0.63	1.12 (0.91-1.38)	0.28	0.96 (0.64-1.43)	0.83
MM	123 (49%)	232 (58%)	1.33 (1.06-1.66)	0.01	1.35 (1.22-1.50)	<0.001	1.30 (1.03-1.64)	0.03	1.32 (1.16-1.50)	<0.001	1.07 (0.86-1.33)	0.53
OR: odds ratio
AO: Agent Orange
EAO: Agent Orange exposure
PRS: polygenic risk score
95% CI: 95% confidence interval
CLL: Chronic lymphocytic leukemia, DLBCL: Diffuse large B-cell lymphoma, FL: Follicular lymphoma, MZL: Marginal zone lymphoma, MM: Multiple myeloma
